# Supplementary material for: Neuro-Cells Mitigate Amyloid Plaque Formation and Behavioral Deficits in the APPswe/PS1dE9 Model of Alzheimer Disease While Also Reducing IL-6 Production in Human Monocytes
Source: Cells. 2025 Jul 29;14(15):1168. doi: 10.3390/cells14151168 (PMC12345959; doi:10.3390/cells14151168)
Supplement: Supplementary file 1 [file cells-14-01168-s001.zip]

Archive with 1 entries (1 files):
- cells-3700145-supplementary.pdf
